# Supplementary material for: Synthesis of Highly Monodisperse Nickel and Nickel Phosphide Nanoparticles
Source: Nanomaterials (Basel). 2022 Sep 14;12(18):3198. doi: 10.3390/nano12183198 (PMC9503933; doi:10.3390/nano12183198)
Supplement: Supplementary file 1 [file nanomaterials-12-03198-s001.zip]

Archive with 1 entries (1 files):
- nanomaterials-1893766-supplementary.pdf
